# Supplementary material for: Relationships between Mitochondrial Function, AMPK, and TORC1 Signaling in Lymphoblasts with Premutation Alleles of the FMR1 Gene
Source: Int J Mol Sci. 2021 Sep 27;22(19):10393. doi: 10.3390/ijms221910393 (PMC8508849; doi:10.3390/ijms221910393)
Supplement: Supplementary file 1 [file ijms-22-10393-s001.zip]

Archive with 1 entries (1 files):
- ijms-1382790-supplementary.pdf
